# Supplementary material for: Impact of ABC Transporters in Osteosarcoma and Ewing’s Sarcoma: Which Are Involved in Chemoresistance and Which Are Not?
Source: Cells. 2021 Sep 17;10(9):2461. doi: 10.3390/cells10092461 (PMC8467338; doi:10.3390/cells10092461)
Supplement: Supplementary file 1 [file cells-10-02461-s001.zip]

Archive with 1 entries (1 files):
- cells-1300589-supplementary.pdf
